# Supplementary material for: Hemozoin induces malaria via activation of DNA damage, p38 MAPK and neurodegenerative pathways in a human iPSC-derived neuronal model of cerebral malaria
Source: Sci Rep. 2024 Oct 23;14:24959. doi: 10.1038/s41598-024-76259-3 (PMC11496667; doi:10.1038/s41598-024-76259-3)
Supplement: Supplementary file 6 — Supplementary Material 6 [file 41598_2024_76259_MOESM6_ESM.xlsx]

## Sheet: HMZ_UM51_vs_ctrl_UM51.test_resu
Name	meanbgt	meanbgc	cvt	cvc	meant	stderrt	meanc	stderrc	ratio	ratiose	logratio	tp	t2p	wilcoxonp	tq	t2q	wilcoxonq	limmap	limmapa	SYMBOL
MMP-9	2.43607e-17	3.07685e-108	0.0376139	0.0440478	4023	107	12170.5	379.069	0.330553	0.0135386	-1.59705	0.00232895	0.0197792	0.245278	0.0461908	0.196143	0.355952	3.12814e-05	0.00375377	MMP9
BDNF	3.33314e-181	6.13772e-136	0.0853132	0.0012362	69945.5	4219.5	22481.9	19.6519	3.11119	0.187704	1.63747	0.00781085	0.0564421	0.245278	0.0702159	0.303764	0.355952	8.76831e-05	0.00472473	BDNF
Chitinase_3-like_1	2.1497e-37	0.730759	0.00821705	0.0330872	4819	28	2979.58	69.7108	1.61734	0.0389891	0.693626	0.00166383	0.010407	0.245278	0.0461908	0.154803	0.355952	0.000141516	0.00472473	CHI3L1
MIP-3B	0.618696	2.9988e-24	0.00438838	0.0076005	3061.5	9.5	4172.21	22.4229	0.733785	0.00455377	-0.446572	0.000480366	0.00410037	0.245278	0.0285817	0.154803	0.355952	0.000157491	0.00472473	CCL19
SDF-1A	8.11972e-43	3.92309e-07	0.0240536	0.0298724	5144.5	87.5	3523.54	74.4277	1.46004	0.0395955	0.546005	0.00498463	0.00551346	0.245278	0.0702159	0.154803	0.355952	0.000397434	0.00953842	CXCL12
GDF-15	7.18303e-93	2.19292e-134	0.0177568	0.123553	10393.5	130.5	23414	2045.56	0.443902	0.03918	-1.17169	0.0238973	0.0980604	0.245278	0.130178	0.352598	0.355952	0.000857722	0.0170269	GDF15
GROA	0.927465	1.40187e-06	0.012439	0.00507415	2956	26	3563.67	12.7863	0.829483	0.00787953	-0.269716	0.00226572	0.00876184	0.245278	0.0461908	0.154803	0.355952	0.000993236	0.0170269	CXCL1
M-CSF	2.17036e-70	2.45587e-64	0.0168876	0.00108971	7327.5	87.5	6089.98	4.69259	1.20321	0.0143978	0.266884	0.00497628	0.0443709	0.245278	0.0702159	0.303764	0.355952	0.00122018	0.0183027	CSF1
CD40_ligand	2.54147e-14	0.28663	0.0150957	0.0185342	3841	41	3174.87	41.6087	1.20981	0.020449	0.274784	0.00760244	0.00760836	0.245278	0.0702159	0.154803	0.355952	0.00162528	0.0216704	CD40LG
MIF	2.34281e-132	1.12866e-125	0.0250895	0.031798	22434	398	17702.2	398.026	1.2673	0.0362966	0.34176	0.0138569	0.0138569	0.245278	0.109931	0.164897	0.355952	0.00205513	0.022626	MIF
IFN-G	2.4045e-83	3.47056e-74	0.0359262	0.0277625	9073.5	230.5	7023.09	137.871	1.29195	0.041478	0.369553	0.0167294	0.0286051	0.245278	0.117106	0.261846	0.355952	0.00207405	0.022626	IFNG
Cripto-1	1	1	0.000579358	0.00235852	2441	1	2183.04	3.64071	1.11817	0.00192023	0.161135	0.000214147	0.00512567	0.245278	0.0254834	0.154803	0.355952	0.00377584	0.0377584	TDGF1
Leptin	0.996354	1	0.0350673	0.0136425	2823	70	2353.89	22.7073	1.19929	0.0319091	0.26218	0.0237369	0.0708116	0.245278	0.130178	0.324099	0.355952	0.00412148	0.0380444	LEP
Angiopoietin-1	1	0.183556	0.0132721	0.0860385	2397.5	22.5	3268.39	198.844	0.733542	0.0451554	-0.447049	0.048954	0.139057	0.245278	0.183578	0.403604	0.355952	0.00638703	0.0488303	ANGPT1
MCP-3	0.0265992	4.16809e-15	0.0312841	0.016365	3300	73	3837.22	44.4034	0.859998	0.0214699	-0.217594	0.0243755	0.0381259	0.245278	0.130178	0.303764	0.355952	0.00646416	0.0488303	CCL7
empty_9	1	1	0.1014	0.000311606	1708.5	122.5	2408.93	0.530781	0.709236	0.0508527	-0.495662	0.0292525	0.11022	0.245278	0.139242	0.354491	0.355952	0.00688106	0.0488303	NA
Apolipoprotein_A-I	9.50293e-17	1.1355e-05	0.0262056	0.00668359	3966.5	73.5	3490.76	16.4974	1.13629	0.0217296	0.184326	0.0241664	0.0848164	0.245278	0.130178	0.3352	0.355952	0.00691763	0.0488303	APOA1
IL-16	1.35316e-08	0.232252	0.0109933	0.0297961	3602	28	3156.27	66.4993	1.14122	0.0256287	0.19058	0.0252169	0.0600571	0.245278	0.130178	0.303764	0.355952	0.00802353	0.0534902	IL16
IL-24	0.000967219	0.58379	0.0105162	0.00122609	3362	25	3071.14	2.66261	1.09471	0.00819543	0.130544	0.00738902	0.0521576	0.245278	0.0702159	0.303764	0.355952	0.00887223	0.0560351	IL24
IL-1ra	0.00102654	0.843441	0.0311227	0.0128453	3408	75	3005.97	27.3033	1.13374	0.026992	0.181095	0.0372271	0.0872195	0.245278	0.167702	0.3352	0.355952	0.0104922	0.0629535	IL1RN
Relaxin-2	7.07405e-29	1.05322e-20	0.0126169	0.0139171	4427.5	39.5	4033.79	39.6961	1.0976	0.0145794	0.134355	0.0196377	0.019639	0.245278	0.129827	0.196143	0.355952	0.0116631	0.064917	RLN2
GM-CSF	8.79444e-07	3.6705e-17	0.0240709	0.0277137	3554.5	60.5	4031.51	79.0036	0.88168	0.0228851	-0.181672	0.0408687	0.0464116	0.245278	0.167702	0.303764	0.355952	0.0121462	0.064917	CSF2
ICAM-1	1	1	0.00369989	0.00161431	2484.5	6.5	2302.24	2.62798	1.07917	0.00308037	0.109917	0.0014765	0.00951193	0.245278	0.0461908	0.154803	0.355952	0.0125726	0.064917	ICAM1
MCP-1	6.81041e-10	0.0046063	0.0207464	0.00108202	3681	54	3353.96	2.56612	1.09751	0.0161222	0.134231	0.0262544	0.103531	0.245278	0.130178	0.352598	0.355952	0.0129834	0.064917	CCL2
empty_8	1	1	0.120393	0.00186614	1762	150	2414.77	3.18643	0.729676	0.0621252	-0.454672	0.0489787	0.143654	0.245278	0.183578	0.407019	0.355952	0.0144593	0.0694046	NA
IL-27	1.94945e-13	3.16061e-27	0.0339206	0.0243585	3856.5	92.5	4373.32	75.3264	0.881825	0.0260396	-0.181436	0.0493655	0.0530135	0.245278	0.183578	0.303764	0.355952	0.0156578	0.072267	IL27
Adiponectin	0.497082	1	0.133602	0.0408269	3165	299	2223.86	64.2005	1.4232	0.140589	0.509141	0.091349	0.182836	0.245278	0.258822	0.455251	0.355952	0.0168723	0.074988	ADIPOQ
IGFBP-3	1	0.999103	0.00754247	0.00462363	2625	14	2808.99	9.18369	0.934501	0.00584593	-0.0977319	0.00818017	0.0133999	0.245278	0.0702159	0.164897	0.355952	0.0198434	0.0850432	IGFBP3
VEGF	9.65408e-185	4.14658e-172	0.0265423	0.0632909	74221	1393	62840.4	2812.32	1.1811	0.0573184	0.240135	0.0683437	0.106596	0.245278	0.225914	0.352598	0.355952	0.0212448	0.0879096	VEGFA
Reference_2	4.86803e-183	2.69911e-183	0.00306227	0.117043	69965.5	151.5	91116.8	7540.98	0.767866	0.0635716	-0.381074	0.107115	0.217905	0.245278	0.275403	0.455251	0.355952	0.0240268	0.0920698	NA
Endoglin	5.15251e-23	1.07684e-15	0.0228804	0.0185868	4203	68	3851.76	50.6231	1.09119	0.0227452	0.1259	0.0536128	0.0612633	0.245278	0.187645	0.303764	0.355952	0.0244921	0.0920698	ENG
PDGF-AA	0.996953	0.999999	0.0157163	0.0150964	2834.5	31.5	2626.95	28.0422	1.07901	0.0166269	0.109706	0.0388961	0.0399463	0.245278	0.167702	0.303764	0.355952	0.0245519	0.0920698	PDGFA
IL-33	0.999802	0.885639	0.0178305	0.0124274	2776	35	2988.83	26.2644	0.928792	0.0142739	-0.106573	0.0397683	0.0460684	0.245278	0.167702	0.303764	0.355952	0.0265263	0.095244	IL33
TIM-3	9.25627e-05	0.41617	0.0386175	0.024584	3479	95	3111.92	54.0962	1.11796	0.0361888	0.160868	0.0784049	0.106668	0.245278	0.23702	0.352598	0.355952	0.0269858	0.095244	HAVCR2
RAGE	4.89343e-48	4.25363e-41	0.0754963	0.0309973	5666.5	302.5	4752.58	104.169	1.1923	0.0688057	0.253746	0.103813	0.174673	0.245278	0.275403	0.455251	0.355952	0.0289225	0.0967951	AGER
TFF3	2.58083e-06	9.28445e-24	0.0674546	0.0167899	3637.5	173.5	4227.95	50.1954	0.860346	0.0422885	-0.217011	0.0821987	0.159834	0.245278	0.238577	0.442332	0.355952	0.0290385	0.0967951	TFF3
IL-31	0.781641	0.00347926	0.031291	0.0276799	3005.5	66.5	3321.2	65.0047	0.904944	0.0267327	-0.1441	0.0768932	0.0769485	0.245278	0.23702	0.328551	0.355952	0.0303955	0.09858	IL31
IL-17A	8.01709e-16	2.24797e-26	0.0332967	0.0230963	3950	93	4339.06	70.8635	0.910336	0.0260848	-0.13553	0.0796706	0.087321	0.245278	0.23702	0.3352	0.355952	0.0338906	0.107023	IL17A
Complement_Component_C5_C5a	1	1	0.0109417	0.0300313	2585	20	2396.85	50.8979	1.0785	0.024375	0.109025	0.075087	0.132492	0.245278	0.23702	0.394162	0.355952	0.0408131	0.125579	C5
VCAM-1	7.8341e-128	4.52919e-121	0.0717114	0.105709	21091.5	1069.5	16802.9	1255.98	1.25523	0.113378	0.327955	0.121561	0.124664	0.245278	0.289315	0.380384	0.355952	0.043121	0.129363	CD106
IP-10	0.999154	1	0.042465	0.00451754	2747.5	82.5	2516.69	8.03926	1.09171	0.0329662	0.126594	0.108401	0.215728	0.245278	0.275403	0.455251	0.355952	0.0456624	0.133646	CXCL10
FGF_basic	0.0585901	6.78319e-06	0.000219837	0.0414952	3216.5	0.5	3490.67	102.421	0.921457	0.0270373	-0.118011	0.115812	0.227596	0.245278	0.281258	0.455251	0.355952	0.0520648	0.148757	FGF2
uPAR	1.10215e-17	2.2626e-11	0.0458108	0.0115062	4059.5	131.5	3716.92	30.2413	1.09217	0.0364777	0.127195	0.126384	0.219261	0.245278	0.294897	0.455251	0.355952	0.0545185	0.148926	PLAUR
IL-18_Bpa	0.725259	0.0546115	0.0351328	0.00568908	3019	75	3244.19	13.0507	0.930587	0.0234194	-0.103786	0.0978056	0.195935	0.245278	0.270671	0.455251	0.355952	0.0546064	0.148926	IL18BP
ENA-78	1	1	0.019993	0.0303261	2405	34	2243.11	48.1006	1.07217	0.0275383	0.100538	0.11081	0.124091	0.245278	0.275403	0.380384	0.355952	0.0614504	0.162701	CXCL5
MIP-3A	0.0171006	0.951624	0.0928359	0.0577434	3458	227	2912.23	118.908	1.18741	0.0917951	0.247815	0.166933	0.206662	0.245278	0.343456	0.455251	0.355952	0.0629027	0.162701	CCL20
empty_2	0.520078	1.93276e-08	0.0705723	0.126636	3066	153	3839.05	343.769	0.798634	0.081869	-0.324393	0.176289	0.230267	0.245278	0.343456	0.455251	0.355952	0.0637247	0.162701	NA
G-CSF	0.377574	0.0041629	0.0429914	0.0223502	3141.5	95.5	3408.34	53.8653	0.921709	0.0315797	-0.117616	0.135379	0.168003	0.245278	0.309809	0.454373	0.355952	0.0678664	0.164222	CSF3
Emmprin	2.59861e-140	8.70505e-147	0.0552975	0.0212241	27147.5	1061.5	29847.3	447.94	0.909547	0.038094	-0.136779	0.143841	0.20215	0.245278	0.322964	0.455251	0.355952	0.0685672	0.164222	BSG
TARC	3.68758e-08	4.01516e-11	0.00158633	0.00718377	3566	4	3718.88	18.8908	0.95889	0.00498821	-0.0605623	0.0155808	0.0677287	0.245278	0.115883	0.322389	0.355952	0.0692089	0.164222	CCL17
Myeloperoxidase	5.91129e-51	4.67182e-47	0.0684103	0.0340513	5871	284	5214.19	125.547	1.12597	0.060841	0.171162	0.168686	0.223312	0.245278	0.343456	0.455251	0.355952	0.0697943	0.164222	MPO
empty_1	1	1	0.0189805	0.104752	2123.5	28.5	2486.98	184.212	0.853848	0.0642749	-0.227949	0.190488	0.292771	0.245278	0.343456	0.491098	0.355952	0.0743546	0.170286	NA
MIP-1A_MIP-1B	0.0422606	0.838273	0.0804736	0.0133374	3400.5	193.5	3008.11	28.3694	1.13044	0.0652036	0.176891	0.182633	0.286274	0.245278	0.343456	0.491098	0.355952	0.0752095	0.170286	CCL3
empty_11	0.00669043	0.694324	0.0149811	0.0533802	3304	35	3039.67	114.734	1.08696	0.0426129	0.120298	0.15841	0.239118	0.245278	0.341508	0.455251	0.355952	0.0818853	0.181967	NA
TNFA	1	1	0.0710596	0.00030712	2229	112	2454.67	0.533073	0.908063	0.0456277	-0.139135	0.181487	0.293269	0.245278	0.343456	0.491098	0.355952	0.093335	0.20364	TNF
Serpin_E1	1.58259e-155	1.15934e-142	0.064295	0.182223	38217.5	1737.5	30344	3909.86	1.25948	0.17209	0.332823	0.207095	0.260386	0.245278	0.362415	0.475715	0.355952	0.104983	0.224964	SERPINE1
IL-6	0.809565	0.165803	0.0341804	0.0318679	2979	72	3177.3	71.5973	0.937589	0.0309821	-0.0929727	0.190062	0.190066	0.245278	0.343456	0.455251	0.355952	0.110744	0.233144	IL6
CD31	0.634204	0.0734823	0.0329968	0.0216654	3043	71	3215.27	49.2571	0.946421	0.0264166	-0.0794466	0.184379	0.199759	0.245278	0.343456	0.455251	0.355952	0.119761	0.247781	PECAM1
Osteopontin	1.29925e-141	3.64332e-148	0.0697987	0.127114	28224	1393	33440	3005.7	0.844019	0.0865479	-0.244652	0.256041	0.303537	0.245278	0.395603	0.494807	0.355952	0.123123	0.250419	SPP1
IL-4	0.99985	0.649387	0.0335244	0.0570686	2742	65	2964.81	119.641	0.924849	0.0432841	-0.11271	0.243397	0.278195	0.245278	0.394661	0.491098	0.355952	0.1345	0.269001	IL4
CD14	1	1	0.0170387	0.000615574	2531.5	30.5	2447.75	1.06545	1.03422	0.0124686	0.0485382	0.111087	0.221966	0.245278	0.275403	0.455251	0.355952	0.149178	0.289533	CD14
Thrombospondin-1	9.46195e-32	6.9231e-52	0.0847645	0.0169108	4805	288	5264.64	62.9533	0.912693	0.0557826	-0.131799	0.259303	0.347216	0.245278	0.395603	0.523022	0.355952	0.149592	0.289533	THBS1
LIF	0.999999	1	0.0347824	0.0260699	2622.5	64.5	2495.89	46.0098	1.05073	0.0322956	0.0713898	0.251129	0.263842	0.245278	0.394661	0.475715	0.355952	0.170874	0.316527	LIF
PDGF-AB/BB	0.763573	0.995605	0.041768	0.00454513	2996.5	88.5	2854.34	9.17354	1.0498	0.0311884	0.0701208	0.251192	0.352223	0.245278	0.394661	0.523932	0.355952	0.171012	0.316527	PDGFB
empty_10	1	1	0.0370791	0.00435877	2307.5	60.5	2411.59	7.43278	0.956839	0.02526	-0.0636515	0.229835	0.331824	0.245278	0.39072	0.523022	0.355952	0.171452	0.316527	NA
DPPIV	7.87438e-51	1.23781e-58	0.00655896	0.0257768	5606	26	5814.07	105.973	0.964212	0.0181347	-0.0525775	0.196784	0.28636	0.245278	0.349513	0.491098	0.355952	0.175768	0.319578	DPP4
MIG	0.695278	0.0979584	0.0583644	0.0529892	2992.5	123.5	3234.32	121.187	0.925234	0.051574	-0.112109	0.297094	0.297135	0.698535	0.441927	0.491098	0.823027	0.179177	0.320913	CXCL9
HGF	1	1	0.0210985	0.0128969	2312.5	34.5	2234.14	20.3742	1.03507	0.0180987	0.0497345	0.18966	0.218437	0.245278	0.343456	0.455251	0.355952	0.182292	0.321692	HGF
PF4	7.17177e-14	2.54263e-05	0.0463083	0.0861286	3909	128	3578.57	217.943	1.09233	0.0755316	0.127415	0.32119	0.346416	0.698535	0.471872	0.523022	0.823027	0.197654	0.342677	PF4
IL-23	0.667672	0.286811	0.0506001	0.00874052	3004.5	107.5	3159.14	19.525	0.951051	0.0345322	-0.072405	0.292618	0.380962	0.245278	0.440779	0.55286	0.355952	0.202317	0.342677	IL23
SHBG	3.38378e-17	1.87367e-18	0.00719518	0.0188125	3931	20	4050.62	53.8831	0.970469	0.0138216	-0.0432466	0.172881	0.241015	0.245278	0.343456	0.455251	0.355952	0.202751	0.342677	SHBG
ST2	0.452299	0.269824	0.00570892	0.0145493	3096.5	12.5	3174.38	32.6579	0.975465	0.0107804	-0.0358381	0.1558	0.221836	0.245278	0.341508	0.455251	0.355952	0.244311	0.40327	IL1RL1
Negative_Control	1	1	0.103169	0.210026	2111	154	1775.17	263.632	1.18918	0.196763	0.249969	0.386061	0.408721	0.698535	0.531847	0.579022	0.823027	0.248057	0.40327	NA
empty_3	1	1	0.0796035	0.00483739	1554.5	87.5	1454.77	4.97611	1.06855	0.0602579	0.0956603	0.3731	0.458038	0.245278	0.528559	0.600836	0.355952	0.248683	0.40327	NA
IL-22	0.0239523	2.31139e-14	0.115188	0.0087992	3517.5	286.5	3831.44	23.8391	0.918061	0.0749939	-0.123337	0.388829	0.470069	0.245278	0.531847	0.601487	0.355952	0.25867	0.413872	IL22
Lipocalin-2	1.52028e-67	1.97833e-71	0.0688788	0.0350993	7237.5	352.5	6808.94	168.991	1.06294	0.0581043	0.0880608	0.38733	0.423208	0.698535	0.531847	0.585601	0.823027	0.266145	0.420192	LCN2
empty_7	1	1	0.0363379	0.0753592	1907	49	2034.64	108.42	0.937267	0.0554473	-0.0934677	0.395636	0.434615	0.698535	0.535008	0.594473	0.823027	0.27145	0.420192	NA
IL-5	4.82125e-76	7.55264e-90	0.0688153	0.133665	8282	403	9265.9	875.771	0.893815	0.0950178	-0.161952	0.414803	0.451105	0.698535	0.548462	0.600836	0.823027	0.277393	0.420192	IL5
FGF-19	1.82029e-23	6.92474e-18	0.0272189	0.0354705	4234.5	81.5	4079.66	102.324	1.03796	0.032815	0.0537443	0.358157	0.363285	0.698535	0.513503	0.533715	0.823027	0.278511	0.420192	FGF19
IL-34	1	1	0.00252088	0.000305185	2524.5	4.5	2474.95	0.534091	1.02002	0.00183149	0.0285979	0.00826069	0.0545794	0.245278	0.0702159	0.303764	0.355952	0.280128	0.420192	IL34
TfR	9.68511e-68	1.54566e-73	0.0470315	0.0473323	7141.5	237.5	6797.3	227.499	1.05064	0.0495714	0.0712651	0.405135	0.405308	0.698535	0.541697	0.579022	0.823027	0.293539	0.434872	TFRC
empty_6	1	1	0.131984	0.126956	2105.5	196.5	1866.14	167.526	1.12827	0.146104	0.174107	0.451801	0.453894	0.698535	0.575205	0.600836	0.823027	0.314807	0.460694	NA
I-TAC	3.1188e-10	1.28957e-24	0.124016	0.0337809	3985.5	349.5	4310.2	102.957	0.924667	0.084041	-0.112995	0.466864	0.518218	0.698535	0.584809	0.656042	0.823027	0.332175	0.480254	CXCL11
IL-15	1	1	0.00356225	0.0113163	2580.5	6.5	2628.56	21.0333	0.981716	0.00823554	-0.0266227	0.16071	0.240675	0.245278	0.341508	0.455251	0.355952	0.342072	0.488675	IL15
Complement_Factor_D	0.999997	0.999959	0.0020998	0.0161397	2694	4	2746.84	31.3483	0.980764	0.0112873	-0.0280223	0.236492	0.337334	0.245278	0.394661	0.523022	0.355952	0.347748	0.490938	CFD
IL-11	5.96433e-40	1.49611e-46	0.0339187	0.0481058	5045	121	5243.46	178.361	0.962151	0.0400458	-0.0556649	0.454364	0.465527	0.698535	0.575205	0.601487	0.823027	0.3554	0.495906	IL11
IL-13	1	1	0.00202154	0.00486412	2448.5	3.5	2487.24	8.55476	0.984423	0.00366665	-0.0226502	0.0524731	0.101275	0.245278	0.187645	0.352598	0.355952	0.381829	0.522832	IL13
Angiogenin	1	0.994793	0.0241459	0.164616	2313.5	39.5	2556.25	297.551	0.905036	0.106475	-0.143953	0.503576	0.56331	1	0.624225	0.69827	1	0.38341	0.522832	ANG
Growth_Hormone	0.890053	0.620548	0.0040291	0.0213451	2983.5	8.5	3041.73	45.9097	0.980856	0.0150658	-0.0278862	0.33858	0.420049	0.245278	0.491354	0.585601	0.355952	0.388575	0.523921	GH1
Reference_1	8.68892e-188	1.51109e-179	0.00705328	0.216199	78096.5	389.5	88236.1	13489.2	0.885085	0.13538	-0.176112	0.530809	0.589605	1	0.651199	0.719554	1	0.421574	0.562099	NA
IL-12_p70	1	1	0.00287793	0.012742	2457	5	2493.68	22.468	0.985291	0.00910105	-0.0213788	0.252052	0.340226	0.245278	0.394661	0.523022	0.355952	0.440872	0.58137	IL12B
RBP-4	1	1	0.0114142	0.00271333	2478	20	2513.47	4.82239	0.985888	0.00817886	-0.0205043	0.226833	0.314801	0.245278	0.39072	0.506235	0.355952	0.448879	0.585494	RBP4
empty_4	1	1	0.0281126	0.0021643	2389.5	47.5	2433.37	3.72401	0.98197	0.019578	-0.0262491	0.454349	0.524722	0.698535	0.575205	0.657283	0.823027	0.454698	0.586708	NA
IL-32	6.86073e-24	5.64146e-28	0.0203893	0.00869015	4231	61	4297.92	26.4102	0.984429	0.0154282	-0.0226415	0.420036	0.459463	0.698535	0.549277	0.600836	0.823027	0.473559	0.604232	IL32
Dkk-1	3.13989e-43	1.96391e-49	0.0534398	0.0200757	5279.5	199.5	5131.87	72.8503	1.02877	0.0415274	0.0409167	0.558889	0.592574	0.698535	0.678652	0.719554	0.823027	0.478947	0.604232	DKK1
Reference_3	1.30716e-179	1.04207e-174	0.100362	0.0422529	68165.5	4837.5	64797.8	1935.98	1.05197	0.0810017	0.073097	0.58433	0.612501	0.698535	0.695353	0.728877	0.823027	0.483386	0.604232	NA
IL-1B	1	1	0.00345633	0.00216868	2455	6	2426.99	3.72177	1.01154	0.00291855	0.016554	0.0580676	0.0773062	0.245278	0.19743	0.328551	0.355952	0.507801	0.628095	IL1B
IL-1A	3.04466e-63	1.94872e-63	0.0328887	0.0845618	6643.5	154.5	6405.01	382.983	1.03724	0.0665464	0.0527436	0.621948	0.64664	0.698535	0.73279	0.761882	0.823027	0.512944	0.628095	IL1A
IL-10	1	0.999999	0.0125596	0.0374367	2533.5	22.5	2581.26	68.3306	0.981496	0.0274051	-0.0269458	0.575025	0.610218	0.698535	0.691191	0.728877	0.823027	0.533994	0.647265	IL10
Cystatin_C	4.62058e-05	0.0830321	0.0288449	0.067686	3481	71	3392.46	162.367	1.0261	0.0533839	0.0371709	0.666881	0.68576	1	0.766354	0.777195	1	0.576039	0.691247	CST3
empty_5	1	0.877881	0.150858	0.317962	2203	235	2519.13	566.384	0.874509	0.217626	-0.193455	0.657507	0.678542	1	0.766354	0.777195	1	0.599	0.710953	NA
IL-19	1	1	0.0407387	0.0490748	2551.5	73.5	2497.18	86.6547	1.02175	0.0460808	0.031048	0.679748	0.680849	0.698535	0.770381	0.777195	0.823027	0.605868	0.710953	IL19
Kallikrein_3	1.44708e-42	7.88531e-65	0.1741	0.041882	5779.5	711.5	6068.72	179.725	0.952343	0.120585	-0.0704466	0.731552	0.755033	1	0.813596	0.839709	1	0.610234	0.710953	KLK4
EGF	1	1	0	0.00739182	2465	0	2445.62	12.7828	1.00792	0.00526822	0.0113852	NA	NA	NA	NA	NA	NA	0.649222	0.749102	EGF
Pentraxin_3	8.89465e-173	3.0081e-169	0.0461921	0.024144	55874	1825	55041	939.681	1.01513	0.0374132	0.0216697	0.724191	0.735379	1	0.813007	0.825567	1	0.679689	0.776788	PTX3
Resistin	9.19981e-23	3.15632e-24	0.0244266	0.0877515	4197.5	72.5	4301.31	266.895	0.975866	0.0628544	-0.0352445	0.743477	0.764957	1	0.819201	0.842869	1	0.691481	0.782808	RETN
RANTES	0.999979	0.999951	0.017908	0.00891547	2724.5	34.5	2743.6	17.2961	0.99304	0.0140469	-0.0100764	0.669755	0.684462	0.698535	0.766354	0.777195	0.823027	0.731164	0.819997	CCL5
Angiopoietin-2	7.94788e-50	3.26278e-54	0.00447415	0.0576884	5531.5	17.5	5470.33	223.145	1.01118	0.0413719	0.0160437	0.810258	0.829735	1	0.876551	0.892025	1	0.7549	0.838778	ANGPT2
IL-3	1	1	0.024881	0.00151979	2472.5	43.5	2487.78	2.6735	0.993859	0.0175181	-0.00888634	0.759423	0.78503	1	0.829095	0.857051	1	0.776778	0.855168	IL3
BAFF	0.998913	0.868587	0.0695601	0.114026	2704	133	2768.33	223.207	0.976763	0.0922528	-0.0339188	0.827562	0.832056	1	0.887206	0.892025	1	0.791517	0.863473	TNFSF13B
Flt-3_Ligand	1	1	0.00259383	0.00215704	2453.5	4.5	2444.02	3.72775	1.00388	0.00239471	0.0055858	0.246164	0.250387	0.245278	0.394661	0.465563	0.355952	0.816741	0.87729	FLT3LG
FGF-7	1	1	0.000289738	0.000309394	2440.5	0.5	2431.25	0.531894	1.00381	0.000300868	0.00548138	0.00616434	0.00625388	0.245278	0.0702159	0.154803	0.355952	0.818804	0.87729	FGF7
C-Reactive_Protein	0.99997	0.999424	0.0175936	0.0604813	2733	34	2753.32	117.75	0.992621	0.0442108	-0.0106845	0.883588	0.892378	1	0.930504	0.939761	1	0.872097	0.926121	CRP
Fas_Ligand	0.718637	0.581491	0.0244916	0.0327451	3031.5	52.5	3042.68	70.451	0.996326	0.0288081	-0.00531005	0.910398	0.911231	1	0.950328	0.951198	1	0.903182	0.950717	FAS
TGFA	0.864312	0.854196	0.0014161	0.0123631	2996	3	3001.69	26.2408	0.998105	0.00878249	-0.0027362	0.849465	0.864276	1	0.902556	0.918294	1	0.918141	0.95806	TGFA
IGFBP-2	1.05323e-166	6.84696e-165	0.0750487	0.0592421	50596	2685	50829.3	2129.26	0.995411	0.0672986	-0.00663639	0.95192	0.952203	1	0.98503	0.985323	1	0.930563	0.962651	IGFBP2
CD30	3.84267e-06	7.28759e-10	0.261953	0.184066	4251.5	787.5	4241.59	552.061	1.00234	0.226913	0.00336525	0.992717	0.992812	1	0.996817	0.997133	1	0.972598	0.98908	CD30
Vitamin_D_BP	1.06856e-74	1.67753e-82	0.0295095	0.0233353	7883.5	164.5	7876.29	129.963	1.00092	0.0266265	0.00132071	0.975676	0.975824	1	0.992355	0.992504	1	0.975967	0.98908	GC
IL-2	1	1	0.00114049	0.0103569	2480	2	2480.84	18.1683	0.999661	0.00736523	-0.000489658	0.967449	0.970564	1	0.992355	0.992504	1	0.98583	0.98908	IL2
IL-8	1	1	0.0309072	0.00119571	2539.5	55.5	2539.75	2.14735	0.999902	0.0218689	-0.000142018	0.996817	0.997133	1	0.996817	0.997133	1	0.98908	0.98908	IL8

## Sheet: UM51.expressed
Name	meanbgt	meanbgc	ratio	logratio	limmap	limmapa	SYMBOL
RAGE	4.89343e-48	4.25363e-41	1.1923	0.253746	0.0289225	0.0967951	AGER
Angiopoietin-2	7.94788e-50	3.26278e-54	1.01118	0.0160437	0.7549	0.838778	ANGPT2
Apolipoprotein_A-I	9.50293e-17	1.1355e-05	1.13629	0.184326	0.00691763	0.0488303	APOA1
BDNF	3.33314e-181	6.13772e-136	3.11119	1.63747	8.76831e-05	0.00472473	BDNF
Emmprin	2.59861e-140	8.70505e-147	0.909547	-0.136779	0.0685672	0.164222	BSG
TARC	3.68758e-08	4.01516e-11	0.95889	-0.0605623	0.0692089	0.164222	CCL17
MIP-3B	0.618696	2.9988e-24	0.733785	-0.446572	0.000157491	0.00472473	CCL19
MCP-1	6.81041e-10	0.0046063	1.09751	0.134231	0.0129834	0.064917	CCL2
MIP-3A	0.0171006	0.951624	1.18741	0.247815	0.0629027	0.162701	CCL20
MIP-1A_MIP-1B	0.0422606	0.838273	1.13044	0.176891	0.0752095	0.170286	CCL3
MCP-3	0.0265992	4.16809e-15	0.859998	-0.217594	0.00646416	0.0488303	CCL7
VCAM-1	7.8341e-128	4.52919e-121	1.25523	0.327955	0.043121	0.129363	CD106
CD30	3.84267e-06	7.28759e-10	1.00234	0.00336525	0.972598	0.98908	CD30
CD40_ligand	2.54147e-14	0.28663	1.20981	0.274784	0.00162528	0.0216704	CD40LG
Chitinase_3-like_1	2.1497e-37	0.730759	1.61734	0.693626	0.000141516	0.00472473	CHI3L1
M-CSF	2.17036e-70	2.45587e-64	1.20321	0.266884	0.00122018	0.0183027	CSF1
GM-CSF	8.79444e-07	3.6705e-17	0.88168	-0.181672	0.0121462	0.064917	CSF2
G-CSF	0.377574	0.0041629	0.921709	-0.117616	0.0678664	0.164222	CSF3
Cystatin_C	4.62058e-05	0.0830321	1.0261	0.0371709	0.576039	0.691247	CST3
GROA	0.927465	1.40187e-06	0.829483	-0.269716	0.000993236	0.0170269	CXCL1
I-TAC	3.1188e-10	1.28957e-24	0.924667	-0.112995	0.332175	0.480254	CXCL11
SDF-1A	8.11972e-43	3.92309e-07	1.46004	0.546005	0.000397434	0.00953842	CXCL12
Dkk-1	3.13989e-43	1.96391e-49	1.02877	0.0409167	0.478947	0.604232	DKK1
DPPIV	7.87438e-51	1.23781e-58	0.964212	-0.0525775	0.175768	0.319578	DPP4
Endoglin	5.15251e-23	1.07684e-15	1.09119	0.1259	0.0244921	0.0920698	ENG
FGF-19	1.82029e-23	6.92474e-18	1.03796	0.0537443	0.278511	0.420192	FGF19
FGF_basic	0.0585901	6.78319e-06	0.921457	-0.118011	0.0520648	0.148757	FGF2
Vitamin_D_BP	1.06856e-74	1.67753e-82	1.00092	0.00132071	0.975967	0.98908	GC
GDF-15	7.18303e-93	2.19292e-134	0.443902	-1.17169	0.000857722	0.0170269	GDF15
TIM-3	9.25627e-05	0.41617	1.11796	0.160868	0.0269858	0.095244	HAVCR2
IFN-G	2.4045e-83	3.47056e-74	1.29195	0.369553	0.00207405	0.022626	IFNG
IGFBP-2	1.05323e-166	6.84696e-165	0.995411	-0.00663639	0.930563	0.962651	IGFBP2
IL-11	5.96433e-40	1.49611e-46	0.962151	-0.0556649	0.3554	0.495906	IL11
IL-16	1.35316e-08	0.232252	1.14122	0.19058	0.00802353	0.0534902	IL16
IL-17A	8.01709e-16	2.24797e-26	0.910336	-0.13553	0.0338906	0.107023	IL17A
IL-1A	3.04466e-63	1.94872e-63	1.03724	0.0527436	0.512944	0.628095	IL1A
IL-1ra	0.00102654	0.843441	1.13374	0.181095	0.0104922	0.0629535	IL1RN
IL-22	0.0239523	2.31139e-14	0.918061	-0.123337	0.25867	0.413872	IL22
IL-24	0.000967219	0.58379	1.09471	0.130544	0.00887223	0.0560351	IL24
IL-27	1.94945e-13	3.16061e-27	0.881825	-0.181436	0.0156578	0.072267	IL27
IL-31	0.781641	0.00347926	0.904944	-0.1441	0.0303955	0.09858	IL31
IL-32	6.86073e-24	5.64146e-28	0.984429	-0.0226415	0.473559	0.604232	IL32
IL-5	4.82125e-76	7.55264e-90	0.893815	-0.161952	0.277393	0.420192	IL5
Kallikrein_3	1.44708e-42	7.88531e-65	0.952343	-0.0704466	0.610234	0.710953	KLK4
Lipocalin-2	1.52028e-67	1.97833e-71	1.06294	0.0880608	0.266145	0.420192	LCN2
MIF	2.34281e-132	1.12866e-125	1.2673	0.34176	0.00205513	0.022626	MIF
MMP-9	2.43607e-17	3.07685e-108	0.330553	-1.59705	3.12814e-05	0.00375377	MMP9
Myeloperoxidase	5.91129e-51	4.67182e-47	1.12597	0.171162	0.0697943	0.164222	MPO
PF4	7.17177e-14	2.54263e-05	1.09233	0.127415	0.197654	0.342677	PF4
uPAR	1.10215e-17	2.2626e-11	1.09217	0.127195	0.0545185	0.148926	PLAUR
Pentraxin_3	8.89465e-173	3.0081e-169	1.01513	0.0216697	0.679689	0.776788	PTX3
Resistin	9.19981e-23	3.15632e-24	0.975866	-0.0352445	0.691481	0.782808	RETN
Relaxin-2	7.07405e-29	1.05322e-20	1.0976	0.134355	0.0116631	0.064917	RLN2
Serpin_E1	1.58259e-155	1.15934e-142	1.25948	0.332823	0.104983	0.224964	SERPINE1
SHBG	3.38378e-17	1.87367e-18	0.970469	-0.0432466	0.202751	0.342677	SHBG
Osteopontin	1.29925e-141	3.64332e-148	0.844019	-0.244652	0.123123	0.250419	SPP1
TFF3	2.58083e-06	9.28445e-24	0.860346	-0.217011	0.0290385	0.0967951	TFF3
TfR	9.68511e-68	1.54566e-73	1.05064	0.0712651	0.293539	0.434872	TFRC
Thrombospondin-1	9.46195e-32	6.9231e-52	0.912693	-0.131799	0.149592	0.289533	THBS1
VEGF	9.65408e-185	4.14658e-172	1.1811	0.240135	0.0212448	0.0879096	VEGFA

## Sheet: HMZ_B4_vs_ctrl_B4.test_resu
Name	meanbgt	meanbgc	cvt	cvc	meant	stderrt	meanc	stderrc	ratio	ratiose	logratio	tp	t2p	wilcoxonp	tq	t2q	wilcoxonq	limmap	limmapa	SYMBOL_x000D_
LIF	1.1835e-39	1	0.00924301	0.0132253	6862.6	44.8525	3154.5	29.5	2.17549	0.0248208	1.12134	0.000209534	0.000560523	0.245278	0.0251441	0.0672628	0.377351	2.9699e-05	0.00356388	LIF_x000D_
empty_1	0.756731	2.5391e-40	0.0111851	0.0162437	3605.33	28.5148	6965	80	0.517635	0.00721877	-0.949993	0.000638428	0.0068638	0.245278	0.0383057	0.229463	0.377351	6.13795e-05	0.00368277	NA_x000D_
Complement_Component_C5_C5a	1.49389e-34	1	0.0986375	0.0626664	6885.7	480.259	2764.5	122.5	2.49076	0.205819	1.31659	0.0141572	0.0596152	0.245278	0.130682	0.325174	0.377351	0.000147341	0.00577837	C5_x000D_
Endoglin	0.946629	8.18308e-43	0.100806	0.00489071	3266.79	232.858	7084.5	24.5	0.461119	0.0329074	-1.11679	0.0037404	0.0368198	0.245278	0.0882912	0.294968	0.377351	0.000192612	0.00577837	ENG_x000D_
CD14	2.44574e-08	1	0.0941866	0.00725524	5067.92	337.524	2534	13	1.99997	0.133593	0.999978	0.0173091	0.0839068	0.245278	0.134035	0.387262	0.377351	0.000264304	0.0063433	CD14_x000D_
Myeloperoxidase	1.42614e-66	1.31208e-32	0.0192558	0.0142714	9122.15	124.207	6292.5	63.5	1.44969	0.0245691	0.53574	0.00242152	0.00846651	0.245278	0.0775772	0.229463	0.377351	0.000672515	0.0112157	MPO_x000D_
Vitamin_D_BP	7.73642e-32	0.00271652	0.026826	0.031485	6436.96	122.102	4334.5	96.5	1.48505	0.0434354	0.570513	0.00543486	0.00663962	0.245278	0.093169	0.229463	0.377351	0.00070366	0.0112157	GC_x000D_
BDNF	8.53246e-117	1.82942e-79	0.0337071	0.0739525	20282.8	483.431	12411	649	1.63426	0.0939175	0.708636	0.0104043	0.0133853	0.245278	0.123969	0.229463	0.377351	0.000747712	0.0112157	BDNF_x000D_
M-CSF	0.938753	1.13665e-10	0.0438679	0.0421505	3405	105.621	5049.5	150.5	0.674324	0.0290079	-0.568487	0.0122708	0.0170645	0.245278	0.123969	0.255967	0.377351	0.00110097	0.0134796	CSF1_x000D_
CD30	3.00997e-26	0.999995	0.119387	0.135035	6461.13	545.446	3000.5	286.5	2.15335	0.274448	1.10658	0.0302647	0.0543529	0.245278	0.166751	0.325174	0.377351	0.0011233	0.0134796	CD30_x000D_
uPAR	1.39046e-131	3.08345e-143	0.00360316	0.0553452	27971.3	71.2659	39721.5	1554.5	0.704186	0.0276167	-0.505971	0.0170907	0.0831773	0.245278	0.134035	0.387262	0.377351	0.00155406	0.0159879	PLAUR_x000D_
IL-5	4.00482e-46	2.18405e-12	0.0207558	0.053264	7386.9	108.414	5204	196	1.41947	0.0573775	0.505348	0.0103653	0.0220687	0.245278	0.123969	0.294249	0.377351	0.00159879	0.0159879	IL5_x000D_
Chitinase_3-like_1	0.510919	4.09693e-43	0.195079	0.0607599	3558.71	490.894	7436.5	319.5	0.478547	0.0691392	-1.06327	0.0220617	0.0319782	0.245278	0.147078	0.294968	0.377351	0.00194049	0.0179122	CHI3L1_x000D_
CD40_ligand	0.998094	7.4567e-16	0.118914	0.107494	3109.64	261.473	5558.5	422.5	0.559438	0.063411	-0.83795	0.0387874	0.05508	0.245278	0.178311	0.325174	0.377351	0.00229525	0.0196735	CD40LG_x000D_
IL-27	1	0.00528959	0.0393777	0.1449	2884.54	80.3178	4777.5	489.5	0.603775	0.0641062	-0.727916	0.0623185	0.153143	0.245278	0.202114	0.4106	0.377351	0.00338606	0.0264527	IL27_x000D_
DPPIV	4.30535e-71	2.34678e-47	0.0204972	0.0328115	9936.54	144.018	7672	178	1.29517	0.035431	0.373141	0.0100688	0.0115734	0.245278	0.123969	0.229463	0.377351	0.00352702	0.0264527	DPP4_x000D_
Angiopoietin-1	0.146652	1	0.0567121	0.0405302	3946.54	158.262	2931	84	1.34648	0.0663678	0.429196	0.029746	0.0529993	0.245278	0.166751	0.325174	0.377351	0.00406736	0.0268947	ANGPT1_x000D_
MIF	1.49355e-122	1.66346e-142	0.146012	0.0668588	24001.1	2478.03	39459.5	1865.5	0.608248	0.0690698	-0.71727	0.0379816	0.0440044	0.245278	0.178311	0.310619	0.377351	0.00408432	0.0268947	MIF_x000D_
TFF3	0.000379337	5.4896e-30	0.0753651	0.0453094	4554.39	242.709	6320.5	202.5	0.720574	0.0448057	-0.472782	0.0305711	0.0327896	0.245278	0.166751	0.294968	0.377351	0.00425833	0.0268947	TFF3_x000D_
TfR	0.0426243	5.07621e-12	0.0253457	0.0355386	4025.94	72.1534	5113.5	128.5	0.787316	0.0243011	-0.344985	0.0178713	0.0331065	0.245278	0.134035	0.294968	0.377351	0.00523491	0.0314095	TFRC_x000D_
SDF-1A	0.0369304	2.34378e-24	0.0736029	0.101495	4207.23	218.966	6103	438	0.689371	0.0611148	-0.536647	0.0607084	0.0967762	0.245278	0.202114	0.391557	0.377351	0.00624685	0.0356963	CXCL12_x000D_
FGF-19	3.94464e-24	3.82126e-59	0.115165	0.0158539	6304.36	513.388	8786.5	98.5	0.717505	0.0589802	-0.478939	0.041606	0.119458	0.245278	0.178311	0.391557	0.377351	0.00747626	0.0392648	FGF19_x000D_
MCP-3	1	0.984337	0.0141102	0.00508569	2978.39	29.7166	3615	13	0.823898	0.008738	-0.279463	0.00258591	0.0120723	0.245278	0.0775772	0.229463	0.377351	0.00752575	0.0392648	CCL7_x000D_
Reference_2	3.02742e-194	3.0294e-184	0.0325663	0.0236762	119234	2745.71	96854.5	1621.5	1.23107	0.035049	0.29991	0.0197035	0.0333211	0.245278	0.139083	0.294968	0.377351	0.00822684	0.0411342	NA_x000D_
EGF	0.000153449	0.999951	0.13169	0.0499782	4776.53	444.787	3339	118	1.43053	0.14248	0.516548	0.0890041	0.172039	0.245278	0.237344	0.4106	0.377351	0.0100692	0.0466311	EGF_x000D_
Cripto-1	0.00512433	0.999998	0.118095	0.00995316	4482.47	374.314	3268	23	1.37163	0.114945	0.455887	0.0835728	0.189172	0.245278	0.228054	0.413553	0.377351	0.0101034	0.0466311	TDGF1_x000D_
IFN-G	0.501536	1.25285e-27	0.232264	0.0464153	3600.89	591.394	6078.5	199.5	0.592398	0.0992164	-0.755361	0.0579938	0.120937	0.245278	0.200336	0.391557	0.377351	0.0109441	0.0486405	IFNG_x000D_
Angiopoietin-2	6.32508e-60	6.98409e-37	0.0168483	0.063893	8413.67	100.237	6850.5	309.5	1.22818	0.0573851	0.296526	0.0406886	0.0988206	0.245278	0.178311	0.391557	0.377351	0.0141034	0.0554708	ANGPT2_x000D_
Cystatin_C	0.00442633	1.27354e-50	0.226301	0.0300973	4950.83	792.227	7917.5	168.5	0.625302	0.100941	-0.677376	0.0671199	0.153223	0.245278	0.206523	0.4106	0.377351	0.0141763	0.0554708	CST3_x000D_
Flt-3_Ligand	1.85692e-16	0.000783637	0.0865084	0.0414205	5669.17	346.787	4421.5	129.5	1.28218	0.0869589	0.358603	0.0778826	0.139423	0.245278	0.222522	0.408066	0.377351	0.0143312	0.0554708	FLT3LG_x000D_
ENA-78	1	0.999993	0.0291551	0.00128643	2786.22	57.44	3298	3	0.844821	0.0174336	-0.243282	0.0123969	0.0704769	0.245278	0.123969	0.367705	0.377351	0.0143902	0.0554708	CXCL5_x000D_
Osteopontin	1.61126e-158	1.15293e-146	0.0495444	0.0290514	52027.7	1822.7	42862.5	880.5	1.21383	0.0492957	0.279564	0.0454776	0.0803225	0.245278	0.179822	0.387262	0.377351	0.0147922	0.0554708	SPP1_x000D_
IL-31	0.831826	0.0277336	0.0835249	0.0206163	3418.11	201.877	4253	62	0.803695	0.0488916	-0.315281	0.0584313	0.12671	0.245278	0.200336	0.391557	0.377351	0.0172829	0.062847	IL31_x000D_
IGFBP-2	3.14761e-166	4.59298e-175	0.0453554	0.128257	61914.9	1985.68	82665	7497	0.748986	0.0720487	-0.41699	0.115906	0.202351	0.245278	0.28391	0.426002	0.377351	0.0194619	0.0686892	IGFBP2_x000D_
IGFBP-3	7.37332e-132	3.57802e-138	0.105079	0.0162084	27868.7	2070.71	34988	401	0.796522	0.0598834	-0.328214	0.0776819	0.169353	0.245278	0.222522	0.4106	0.377351	0.0225628	0.0773161	IGFBP3_x000D_
ST2	0.352191	1	0.147447	0.00301538	4081.93	425.586	3048.5	6.5	1.339	0.139634	0.421153	0.135895	0.24863	0.245278	0.30199	0.473581	0.377351	0.0236071	0.0773161	IL1RL1_x000D_
GM-CSF	1.37186e-17	4.43593e-08	0.0747522	0.0049203	5723.34	302.523	4742.5	16.5	1.20682	0.0639279	0.27121	0.08362	0.189545	0.245278	0.228054	0.413553	0.377351	0.0238391	0.0773161	CSF2_x000D_
IL-3	1	1	0.0422551	0.0172914	2908.66	86.9076	2494.5	30.5	1.16603	0.0376439	0.221606	0.046065	0.102274	0.245278	0.179822	0.391557	0.377351	0.0258245	0.0815511	IL3_x000D_
G-CSF	9.30972e-46	1.65042e-24	0.080809	0.0732554	7553.72	431.624	6071.5	314.5	1.24413	0.095953	0.315135	0.109001	0.120169	0.245278	0.28391	0.391557	0.377351	0.0282838	0.0870269	CSF3_x000D_
IL-10	1	0.553235	0.0721053	0.118324	2896.1	147.661	3741	313	0.774151	0.0758504	-0.369312	0.134699	0.183328	0.245278	0.30199	0.413553	0.377351	0.0298188	0.0883801	IL10_x000D_
Angiogenin	0.472653	1	0.0811567	0.0904812	3745.4	214.935	2977.5	190.5	1.2579	0.108111	0.331018	0.116039	0.117785	0.245278	0.28391	0.391557	0.377351	0.0301965	0.0883801	ANG_x000D_
IL-22	0.0480756	0.987692	0.0898359	0.0864322	4180.3	265.548	3411.5	208.5	1.22536	0.108016	0.293202	0.150498	0.157575	0.245278	0.322496	0.4106	0.377351	0.0465357	0.131086	IL22_x000D_
Adiponectin	0.909038	0.0649099	0.150572	0.210716	3254.38	346.496	4745	707	0.685856	0.125601	-0.544023	0.198843	0.244082	0.245278	0.370332	0.473383	0.377351	0.046981	0.131086	ADIPOQ_x000D_
empty_6	1.58303e-08	0.504703	0.122235	0.180281	5196.31	449.132	3808.5	485.5	1.3644	0.210141	0.448264	0.170755	0.171524	0.245278	0.347298	0.4106	0.377351	0.0480648	0.131086	NA_x000D_
FGF-7	0.913771	1	0.0785536	0.00408941	3406.28	189.204	2939.5	8.5	1.15879	0.0644533	0.212625	0.132651	0.244581	0.245278	0.30199	0.473383	0.377351	0.0545136	0.14537	FGF7_x000D_
Lipocalin-2	1.04434e-06	0.242128	0.185142	0.0340225	5265.61	689.35	4032	97	1.30595	0.173832	0.385105	0.218391	0.319882	0.245278	0.397075	0.544724	0.377351	0.0591824	0.154389	LCN2_x000D_
IL-11	6.34341e-12	9.24717e-42	0.18119	0.107566	5753.59	737.153	7579.5	576.5	0.759098	0.113103	-0.397641	0.190316	0.197652	0.245278	0.36275	0.423539	0.377351	0.0613657	0.156678	IL11_x000D_
empty_11	0.00079026	3.92789e-08	0.00110455	0.00825621	4294.92	3.35448	4710.5	27.5	0.911776	0.00537039	-0.133249	0.00441456	0.0393291	0.245278	0.0882912	0.294968	0.377351	0.0773093	0.193273	NA_x000D_
MIP-3B	1	0.998092	0.0156116	0.0743878	2948.39	32.5474	3346	176	0.881168	0.0473593	-0.18251	0.156432	0.256406	0.245278	0.32933	0.480762	0.377351	0.0790688	0.193638	CCL19_x000D_
Serpin_E1	4.03551e-187	5.25586e-181	0.0274187	0.013876	96274	1866.56	87904.5	862.5	1.09521	0.0237982	0.131209	0.0553901	0.0962624	0.245278	0.200336	0.391557	0.377351	0.0946265	0.227104	SERPINE1_x000D_
Thrombospondin-1	4.6404e-93	1.13017e-92	0.00791402	0.0327983	13667.5	76.484	14919	346	0.916113	0.0218562	-0.126403	0.0716579	0.157872	0.245278	0.214974	0.4106	0.377351	0.107246	0.252344	THBS1_x000D_
BAFF	2.55313e-19	1.76385e-13	0.12451	0.0400658	6032.91	531.147	5224	148	1.15485	0.106809	0.207699	0.280045	0.356928	0.245278	0.466741	0.557248	0.377351	0.132044	0.304717	TNFSF13B_x000D_
IL-1B	0.668395	1	0.108337	0.0477479	3490.34	267.381	3065.5	103.5	1.13859	0.0953184	0.187245	0.276598	0.335913	0.245278	0.466741	0.544724	0.377351	0.14003	0.314024	IL1B_x000D_
GROA	1	1	0.0483256	0.0392213	2587.04	88.4025	2830.5	78.5	0.913986	0.040224	-0.129757	0.175665	0.177445	0.245278	0.349891	0.4106	0.377351	0.141311	0.314024	CXCL1_x000D_
CD31	0.986424	1	0.0554613	0.0690493	3331.14	130.638	3000.5	146.5	1.1102	0.0695259	0.150814	0.234125	0.235737	0.245278	0.419329	0.473383	0.377351	0.144358	0.314964	PECAM1_x000D_
Fas_Ligand	1	0.996731	0.0606385	0.10103	3010.68	129.092	3394.5	242.5	0.88693	0.0738981	-0.173108	0.297206	0.331261	0.245278	0.478484	0.544724	0.377351	0.162248	0.347675	FAS_x000D_
empty_2	4.75963e-08	0.000109776	0.147681	0.0491643	5252.87	548.54	4530.5	157.5	1.15945	0.12761	0.213437	0.333085	0.402486	0.245278	0.506146	0.589784	0.377351	0.167945	0.348369	NA_x000D_
MMP-9	0.00401651	3.16199e-27	0.233656	0.023326	4989.74	824.403	6032.5	99.5	0.827142	0.13734	-0.273792	0.336027	0.423646	0.245278	0.506146	0.611995	0.377351	0.168378	0.348369	MMP9_x000D_
Resistin	7.95371e-07	0.00123985	0.0253282	0.000485928	4672.61	83.6854	4365.5	1.5	1.07035	0.0191732	0.0980826	0.0669067	0.169261	0.245278	0.206523	0.4106	0.377351	0.172845	0.351548	RETN_x000D_
IL-32	0.0369046	1.01991e-25	0.243417	0.0163893	4817.46	829.19	5824.5	67.5	0.827102	0.142685	-0.273863	0.349734	0.437551	0.245278	0.518124	0.611995	0.377351	0.178157	0.356315	IL32_x000D_
FGF_basic	0.999992	1	0.0531511	0.018796	3048.34	114.567	2821.5	37.5	1.0804	0.0430693	0.111561	0.200596	0.275946	0.245278	0.370332	0.501721	0.377351	0.182818	0.358608	FGF2_x000D_
Dkk-1	1.52703e-132	7.77162e-133	0.122214	0.0210152	28625.9	2473.8	31965	475	0.89554	0.0785267	-0.15917	0.316133	0.40008	0.245278	0.499158	0.589784	0.377351	0.187506	0.358608	DKK1_x000D_
RANTES	0.999981	0.996857	0.0409686	0.0779973	3139.64	90.9528	3445	190	0.911362	0.0567757	-0.133904	0.284207	0.327443	0.245278	0.46719	0.544724	0.377351	0.188269	0.358608	CCL5_x000D_
IL-1ra	0.108479	0.930147	0.00175368	0.0172418	3927.72	4.87052	3691	45	1.06414	0.0130407	0.0896814	0.0346696	0.116177	0.245278	0.173348	0.391557	0.377351	0.194426	0.364549	IL1RN_x000D_
MCP-1	1	1	0.0231945	0.0239775	2877.28	47.1904	3067	52	0.938143	0.0221301	-0.0921209	0.114037	0.115166	0.245278	0.28391	0.391557	0.377351	0.205721	0.379792	CCL2_x000D_
PDGF-AA	0.480728	0.998246	0.357007	0.0531816	4588.3	1158.28	3390.5	127.5	1.35328	0.345395	0.436461	0.412057	0.488013	0.698535	0.564038	0.643534	0.798326	0.213607	0.388376	PDGFA_x000D_
Apolipoprotein_A-I	1.28013e-06	6.59331e-28	0.21066	0.0774804	5386.56	802.378	6324.5	346.5	0.851697	0.135177	-0.231587	0.395503	0.437265	0.698535	0.558357	0.611995	0.798326	0.217096	0.388829	APOA1_x000D_
SHBG	2.17066e-36	1.54741e-30	0.0747297	0.0665304	6971.34	368.379	6377	300	1.0932	0.0773427	0.128557	0.337431	0.341805	0.698535	0.506146	0.546889	0.798326	0.227378	0.396941	SHBG_x000D_
Reference_3	4.71858e-187	2.27356e-187	0.0452696	0.0150595	94944	3039.2	101233	1078	0.937876	0.0316394	-0.0925316	0.190444	0.261197	0.245278	0.36275	0.482211	0.377351	0.228241	0.396941	NA_x000D_
Emmprin	3.68237e-162	3.14308e-154	0.174956	0.107114	62264.6	7702.91	53359.5	4041.5	1.16689	0.169265	0.222667	0.413628	0.44184	0.698535	0.564038	0.611995	0.798326	0.235919	0.403824	BSG_x000D_
empty_7	1	1	0.0143414	0.00201168	2971.01	30.1288	2812	4	1.05655	0.0108193	0.0793586	0.0346454	0.114136	0.245278	0.173348	0.391557	0.377351	0.238929	0.403824	NA_x000D_
C-Reactive_Protein	0.999886	1	0.0147743	0.0399495	3195.51	33.3835	3009	85	1.06198	0.0319853	0.0867612	0.177861	0.241773	0.245278	0.349891	0.473383	0.377351	0.243415	0.405692	CRP_x000D_
TIM-3	0.988659	0.951755	0.0616412	0.0720925	3258.51	142.029	3531	180	0.92283	0.0618949	-0.115864	0.356655	0.362211	0.698535	0.521934	0.557248	0.798326	0.256372	0.413107	HAVCR2_x000D_
empty_10	0.793147	0.660525	0.0803767	0.0695268	3455.69	196.404	3763	185	0.918334	0.0690108	-0.122909	0.372758	0.373116	0.698535	0.532512	0.566759	0.798326	0.25681	0.413107	NA_x000D_
MIP-1A_MIP-1B	1	1	0.0311999	0.0221486	2835.16	62.5485	3001	47	0.944739	0.0255604	-0.0820122	0.168153	0.177927	0.245278	0.347298	0.4106	0.377351	0.258789	0.413107	CCL3_x000D_
IL-17A	1	1	0.0139859	0.00953402	2956.58	29.2391	3115	21	0.949143	0.01136	-0.0753031	0.0479527	0.0570027	0.245278	0.179822	0.325174	0.377351	0.261635	0.413107	IL17A_x000D_
IL-6	1	1	0.0253318	0.00383672	2901.64	51.975	2764.5	7.5	1.04961	0.0190153	0.0698482	0.120662	0.224702	0.245278	0.28391	0.4649	0.377351	0.305431	0.475996	IL6_x000D_
IL-16	0.890023	0.999963	0.0111691	0.0442272	3516.6	27.7731	3341.5	104.5	1.0524	0.0339454	0.0736855	0.24679	0.32912	0.245278	0.435512	0.544724	0.377351	0.316075	0.48627	IL16_x000D_
Reference_1	2.08019e-191	2.82735e-188	0.0210339	0.0170933	110431	1642.46	105487	1275	1.04687	0.0200634	0.0660788	0.140532	0.148203	0.245278	0.306615	0.4106	0.377351	0.330328	0.501764	NA_x000D_
TGFA	0.983057	0.984187	0.0331461	0.0451665	3343.89	78.3737	3522.5	112.5	0.949296	0.0376062	-0.0750705	0.322497	0.335479	0.698535	0.502593	0.544724	0.798326	0.338718	0.508077	TGFA_x000D_
IL-15	0.999996	1	0.0425644	0.0084945	3053.97	91.917	2913.5	17.5	1.04821	0.0321708	0.0679308	0.272115	0.362103	0.245278	0.466482	0.557248	0.377351	0.353765	0.524096	IL15_x000D_
empty_3	1	1	0.0680005	0.0279015	2906.13	139.738	3066.5	60.5	0.947704	0.0492558	-0.0774914	0.40273	0.443697	0.698535	0.561948	0.611995	0.798326	0.360933	0.528194	NA_x000D_
IL-23	1	1	0.00245007	0.0126573	3022.4	5.2362	2905	26	1.04041	0.00948464	0.0571575	0.0474325	0.127256	0.245278	0.179822	0.391557	0.377351	0.374396	0.541296	IL23_x000D_
GDF-15	7.72551e-182	3.03973e-178	0.0664204	0.045252	90767.9	4263.03	86083.5	2754.5	1.05442	0.059923	0.076445	0.453473	0.467232	0.698535	0.597986	0.62753	0.798326	0.39763	0.566523	GDF15_x000D_
Negative_Control	1	0.985843	0.132634	0.216761	2831.11	265.519	3223	494	0.878408	0.157841	-0.187036	0.557024	0.57537	0.698535	0.692199	0.711798	0.798326	0.401845	0.566523	NA_x000D_
RAGE	1.02046e-05	2.08079e-10	0.132325	0.143075	4933.54	461.62	5431.5	549.5	0.90832	0.125171	-0.138727	0.559528	0.56138	0.698535	0.692199	0.701725	0.798326	0.406008	0.566523	AGER_x000D_
I-TAC	1	1	0.016772	0.0108315	2894.44	34.327	3003	23	0.963851	0.0136074	-0.0531179	0.11947	0.136958	0.245278	0.28391	0.408066	0.377351	0.413252	0.570002	CXCL11_x000D_
empty_5	0.55936	0.499998	0.197403	0.274782	3458.04	482.69	4035	784	0.857012	0.205032	-0.222614	0.594872	0.605898	0.698535	0.721057	0.730664	0.798326	0.444256	0.605803	NA_x000D_
VCAM-1	4.35353e-104	1.45723e-99	0.0707406	0.0347307	16254.4	813.066	16980	417	0.957269	0.0533434	-0.0630035	0.510418	0.533738	0.698535	0.651598	0.681661	0.798326	0.461779	0.618418	CD106_x000D_
TNFA	1	1	0.0274956	0.0221741	2772.41	53.9021	2870	45	0.965995	0.0241276	-0.0499123	0.299052	0.302685	0.698535	0.478484	0.534151	0.798326	0.463813	0.618418	TNF_x000D_
IL-12_p70	0.0747032	0.0848913	0.0285775	0.0419557	4007.07	80.9723	4146	123	0.96649	0.0346925	-0.0491729	0.445042	0.458064	0.698535	0.597986	0.624632	0.798326	0.50598	0.65714	IL12B_x000D_
empty_9	1	1	0.0434194	0.0260351	2724.4	83.6448	2634.5	48.5	1.03412	0.0370201	0.0484089	0.450641	0.470647	0.698535	0.597986	0.62753	0.798326	0.512779	0.65714	NA_x000D_
Growth_Hormone	1	1	0.0032787	0.00544427	2805.36	6.50392	2727.5	10.5	1.02855	0.00462216	0.0406057	0.0242539	0.0370612	0.245278	0.153183	0.294968	0.377351	0.514184	0.65714	GH1_x000D_
IL-2	1	1	0.0293625	0.0514532	2929.87	60.8311	2831	103	1.03492	0.0433532	0.0495226	0.495436	0.512327	0.698535	0.639272	0.668252	0.798326	0.51476	0.65714	IL2_x000D_
empty_4	0.58198	0.999997	0.194205	0.0912324	3433.56	471.508	3154.5	203.5	1.08846	0.165143	0.122293	0.64133	0.662432	0.698535	0.761976	0.787048	0.798326	0.528225	0.667231	NA_x000D_
ICAM-1	1	1	0.0276474	0.0533525	2755.7	53.873	2849.5	107.5	0.967082	0.0410917	-0.0482905	0.517001	0.541037	0.698535	0.653054	0.683415	0.798326	0.537859	0.672324	ICAM1_x000D_
TARC	1	1	0.0111784	0.0200217	2969.32	23.4705	2896	41	1.02532	0.0166251	0.0360689	0.260866	0.290576	0.245278	0.45368	0.520435	0.377351	0.572379	0.701963	CCL17_x000D_
empty_8	0.995134	0.997057	0.0037854	0.0431915	3343.82	8.95035	3438	105	0.972606	0.0298182	-0.0400722	0.465784	0.533968	1	0.607545	0.681661	1	0.57327	0.701963	NA_x000D_
PF4	0.502758	0.498812	0.19867	0.158603	3674.42	516.186	3959	444	0.928117	0.166835	-0.107621	0.716569	0.717368	0.698535	0.810584	0.819849	0.798326	0.581209	0.704495	PF4_x000D_
MIG	0.680355	0.658108	0.175411	0.168499	3379.87	419.22	3609	430	0.93651	0.16107	-0.0946334	0.739518	0.739539	0.698535	0.810584	0.829389	0.798326	0.62537	0.750444	CXCL9_x000D_
Leptin	1	1	0.0805292	0.0209695	2677.62	152.471	2596.5	38.5	1.03124	0.06068	0.0443839	0.657321	0.688826	1	0.773319	0.810384	1	0.631792	0.750644	LEP_x000D_
VEGF	8.75606e-192	4.61993e-190	0.0591711	0.0130951	105382	4409.23	107618	996.5	0.979231	0.0419626	-0.0302789	0.669964	0.701444	1	0.78054	0.817217	1	0.680049	0.776644	VEGFA_x000D_
Kallikrein_3	0.499106	0.501365	0.0767846	0.134548	3733.16	202.691	3889	370	0.959927	0.105153	-0.0590038	0.747271	0.756003	1	0.810584	0.830663	1	0.680164	0.776644	KLK4_x000D_
IL-19	1	1	0.0720574	0.0297104	2684.23	136.768	2618	55	1.0253	0.0565076	0.036043	0.697222	0.716051	1	0.800072	0.819849	1	0.684435	0.776644	IL19_x000D_
HGF	1	1	0.0189909	0.00910808	2823.69	37.9181	2872.5	18.5	0.983007	0.0146401	-0.0247259	0.366813	0.403019	0.698535	0.530332	0.589784	0.798326	0.693547	0.776644	HGF_x000D_
IL-13	0.995413	0.99507	0.0388857	0.100187	3315.82	91.173	3416	242	0.970674	0.0737635	-0.0429413	0.735815	0.753084	1	0.810584	0.830663	1	0.69494	0.776644	IL13_x000D_
IL-1A	2.14158e-14	1.71071e-12	0.0331005	0.156908	5311.8	124.326	5543	615	0.95829	0.108663	-0.0614658	0.747864	0.77157	1	0.810584	0.830663	1	0.697263	0.776644	IL1A_x000D_
IL-18_Bpa	0.751306	0.999994	0.156069	0.0677402	3367.95	371.678	3225.5	154.5	1.04416	0.125617	0.0623462	0.757244	0.771166	1	0.811333	0.830663	1	0.69898	0.776644	IL18BP_x000D_
MIP-3A	1	1	0.0309457	0.0152215	3018.97	66.0608	3066	33	0.98466	0.0240117	-0.0223024	0.58936	0.608886	0.698535	0.721057	0.730664	0.798326	0.732936	0.806902	CCL20_x000D_
Relaxin-2	0.499998	0.0171471	0.646809	0.131438	5860.8	2680.51	4653.5	432.5	1.25944	0.587793	0.33278	0.700063	0.730709	1	0.800072	0.827218	1	0.752681	0.821106	RLN2_x000D_
IL-24	1	1	0.0498882	0.0394162	2857.05	100.786	2816.5	78.5	1.0144	0.0456054	0.0206221	0.781008	0.78259	0.698535	0.829389	0.831069	0.798326	0.792713	0.856987	IL24_x000D_
IL-8	1	1	0.0434716	0.0367328	2742.02	84.2871	2772	72	0.989185	0.0398083	-0.0156877	0.812172	0.812718	0.698535	0.854918	0.855493	0.798326	0.830224	0.889525	IL8_x000D_
PDGF-AB/BB	1	1	0.091509	0.0529518	2801.74	181.291	2831	106	0.989664	0.0739862	-0.0149894	0.901949	0.904583	1	0.935437	0.94165	1	0.864627	0.918188	PDGFB_x000D_
IP-10	1	1	0.0111923	0.00950412	2994.86	23.7018	2976	20	1.00634	0.0104484	0.00911362	0.604971	0.606498	0.698535	0.725966	0.730664	0.798326	0.8822	0.922314	CXCL10_x000D_
IL-34	1	1	0.00318997	0.0240279	2902.07	6.54605	2884	49	1.00626	0.0172467	0.00900984	0.749791	0.775286	1	0.810584	0.830663	1	0.883884	0.922314	IL34_x000D_
Complement_Factor_D	0.998094	0.995071	0.0581853	0.157708	3237.89	133.217	3291	367	0.983862	0.116946	-0.0234717	0.904256	0.910261	1	0.935437	0.94165	1	0.910903	0.942314	CFD_x000D_
Pentraxin_3	4.08543e-139	2.18749e-133	0.0902112	0.00684796	31921.1	2036.21	32010	155	0.997222	0.0637947	-0.00401353	0.969222	0.972233	1	0.977367	0.980403	1	0.939075	0.956794	PTX3_x000D_
IL-33	0.698042	0.932134	0.151808	0.155221	3416.88	366.783	3448.5	378.5	0.990832	0.152116	-0.0132882	0.95762	0.957625	0.698535	0.977367	0.980403	0.798326	0.940847	0.956794	IL33_x000D_
IL-4	1	1	0.0325096	0.00772493	2559.97	58.848	2563	14	0.998818	0.0235999	-0.00170611	0.964612	0.967504	1	0.977367	0.980403	1	0.974768	0.982959	IL4_x000D_
RBP-4	1	1	0.044321	0.0263583	2708.59	84.8863	2709.5	50.5	0.999664	0.0364508	-0.000484934	0.993481	0.993645	1	0.993481	0.993645	1	0.989493	0.989493	RBP4_x000D_

## Sheet: B4. expressed
Name	meanbgt	meanbgc	ratio	logratio	limmap	limmapa	SYMBOL_x000D_
RAGE	1.02046e-05	2.08079e-10	0.90832	-0.138727	0.406008	0.566523	AGER_x000D_
Angiopoietin-2	6.32508e-60	6.98409e-37	1.22818	0.296526	0.0141034	0.0554708	ANGPT2_x000D_
Apolipoprotein_A-I	1.28013e-06	6.59331e-28	0.851697	-0.231587	0.217096	0.388829	APOA1_x000D_
BDNF	8.53246e-117	1.82942e-79	1.63426	0.708636	0.000747712	0.0112157	BDNF_x000D_
Emmprin	3.68237e-162	3.14308e-154	1.16689	0.222667	0.235919	0.403824	BSG_x000D_
Complement_Component_C5_C5a	1.49389e-34	1	2.49076	1.31659	0.000147341	0.00577837	C5_x000D_
VCAM-1	4.35353e-104	1.45723e-99	0.957269	-0.0630035	0.461779	0.618418	CD106_x000D_
CD14	2.44574e-08	1	1.99997	0.999978	0.000264304	0.0063433	CD14_x000D_
CD30	3.00997e-26	0.999995	2.15335	1.10658	0.0011233	0.0134796	CD30_x000D_
CD40_ligand	0.998094	7.4567e-16	0.559438	-0.83795	0.00229525	0.0196735	CD40LG_x000D_
Chitinase_3-like_1	0.510919	4.09693e-43	0.478547	-1.06327	0.00194049	0.0179122	CHI3L1_x000D_
M-CSF	0.938753	1.13665e-10	0.674324	-0.568487	0.00110097	0.0134796	CSF1_x000D_
GM-CSF	1.37186e-17	4.43593e-08	1.20682	0.27121	0.0238391	0.0773161	CSF2_x000D_
G-CSF	9.30972e-46	1.65042e-24	1.24413	0.315135	0.0282838	0.0870269	CSF3_x000D_
Cystatin_C	0.00442633	1.27354e-50	0.625302	-0.677376	0.0141763	0.0554708	CST3_x000D_
SDF-1A	0.0369304	2.34378e-24	0.689371	-0.536647	0.00624685	0.0356963	CXCL12_x000D_
Dkk-1	1.52703e-132	7.77162e-133	0.89554	-0.15917	0.187506	0.358608	DKK1_x000D_
DPPIV	4.30535e-71	2.34678e-47	1.29517	0.373141	0.00352702	0.0264527	DPP4_x000D_
EGF	0.000153449	0.999951	1.43053	0.516548	0.0100692	0.0466311	EGF_x000D_
Endoglin	0.946629	8.18308e-43	0.461119	-1.11679	0.000192612	0.00577837	ENG_x000D_
FGF-19	3.94464e-24	3.82126e-59	0.717505	-0.478939	0.00747626	0.0392648	FGF19_x000D_
Flt-3_Ligand	1.85692e-16	0.000783637	1.28218	0.358603	0.0143312	0.0554708	FLT3LG_x000D_
Vitamin_D_BP	7.73642e-32	0.00271652	1.48505	0.570513	0.00070366	0.0112157	GC_x000D_
GDF-15	7.72551e-182	3.03973e-178	1.05442	0.076445	0.39763	0.566523	GDF15_x000D_
IFN-G	0.501536	1.25285e-27	0.592398	-0.755361	0.0109441	0.0486405	IFNG_x000D_
IGFBP-2	3.14761e-166	4.59298e-175	0.748986	-0.41699	0.0194619	0.0686892	IGFBP2_x000D_
IGFBP-3	7.37332e-132	3.57802e-138	0.796522	-0.328214	0.0225628	0.0773161	IGFBP3_x000D_
IL-11	6.34341e-12	9.24717e-42	0.759098	-0.397641	0.0613657	0.156678	IL11_x000D_
IL-1A	2.14158e-14	1.71071e-12	0.95829	-0.0614658	0.697263	0.776644	IL1A_x000D_
IL-22	0.0480756	0.987692	1.22536	0.293202	0.0465357	0.131086	IL22_x000D_
IL-27	1	0.00528959	0.603775	-0.727916	0.00338606	0.0264527	IL27_x000D_
IL-31	0.831826	0.0277336	0.803695	-0.315281	0.0172829	0.062847	IL31_x000D_
IL-32	0.0369046	1.01991e-25	0.827102	-0.273863	0.178157	0.356315	IL32_x000D_
IL-5	4.00482e-46	2.18405e-12	1.41947	0.505348	0.00159879	0.0159879	IL5_x000D_
Lipocalin-2	1.04434e-06	0.242128	1.30595	0.385105	0.0591824	0.154389	LCN2_x000D_
LIF	1.1835e-39	1	2.17549	1.12134	2.9699e-05	0.00356388	LIF_x000D_
MIF	1.49355e-122	1.66346e-142	0.608248	-0.71727	0.00408432	0.0268947	MIF_x000D_
MMP-9	0.00401651	3.16199e-27	0.827142	-0.273792	0.168378	0.348369	MMP9_x000D_
Myeloperoxidase	1.42614e-66	1.31208e-32	1.44969	0.53574	0.000672515	0.0112157	MPO_x000D_
uPAR	1.39046e-131	3.08345e-143	0.704186	-0.505971	0.00155406	0.0159879	PLAUR_x000D_
Pentraxin_3	4.08543e-139	2.18749e-133	0.997222	-0.00401353	0.939075	0.956794	PTX3_x000D_
Resistin	7.95371e-07	0.00123985	1.07035	0.0980826	0.172845	0.351548	RETN_x000D_
Relaxin-2	0.499998	0.0171471	1.25944	0.33278	0.752681	0.821106	RLN2_x000D_
Serpin_E1	4.03551e-187	5.25586e-181	1.09521	0.131209	0.0946265	0.227104	SERPINE1_x000D_
SHBG	2.17066e-36	1.54741e-30	1.0932	0.128557	0.227378	0.396941	SHBG_x000D_
Osteopontin	1.61126e-158	1.15293e-146	1.21383	0.279564	0.0147922	0.0554708	SPP1_x000D_
Cripto-1	0.00512433	0.999998	1.37163	0.455887	0.0101034	0.0466311	TDGF1_x000D_
TFF3	0.000379337	5.4896e-30	0.720574	-0.472782	0.00425833	0.0268947	TFF3_x000D_
TfR	0.0426243	5.07621e-12	0.787316	-0.344985	0.00523491	0.0314095	TFRC_x000D_
Thrombospondin-1	4.6404e-93	1.13017e-92	0.916113	-0.126403	0.107246	0.252344	THBS1_x000D_
BAFF	2.55313e-19	1.76385e-13	1.15485	0.207699	0.132044	0.304717	TNFSF13B_x000D_
VEGF	8.75606e-192	4.61993e-190	0.979231	-0.0302789	0.680049	0.776644	VEGFA_x000D_
